# Supplementary material for: Antigen-specific decidual CD8+ T cells include distinct effector memory and tissue-resident memory cells
Source: JCI Insight. 2023 Sep 8;8(17):e171806. doi: 10.1172/jci.insight.171806 (PMC10544202; doi:10.1172/jci.insight.171806)
Supplement: Supporting data values [file jciinsight-8-171806-s257.xlsx]

## Sheet: Fig 5
CD45RA				CD103				CD39				PD1
-	HY	HCMV		-	HY	HCMV		-	HY	HCMV		-	HY	HCMV
8.07	9.59	13.7		23.6		34.3		14.6		84.3		68.2		92.7
20.7	13.7	26.1		24.3		22.5		27.9		8.92		95.1		87.5
19		24.5		21.7		50.2		13.2		69.5		80.7		91.7
16.4		21.6		23.8		41.3		3.94		36.2		64.1		76.1
7.92		11.7		18.1	35.6	38.1		0.83	23.7	25.2		75.2	85.6	85.6
19.4	20.9	18.5		23.9	20.1	23.9		2.82	19.4	22.2		71.4	71.2	75.3
24		18		18.5		28.9		5.13		21.7		64		79
18	5.18			20.7	50.7	37.9		3.84	34.9	32.9		73.7	88.7	82.9
25		13.4		14.9	33.9			8.48	28.3			62.2	91.6
9.48		14.5		12		7.47		11.1		6.11		63.9		58.4
				16.6		16.1		14.6		13.5		63.2		64.1
CD69				GZMA				GZMB				PFN
-	HY	HCMV		-	HY	HCMV		-	HY	HCMV		-	HY	HCMV
74.8		99.1
80.6		53.8
91.1		95
64.9		81.9		75.2		88.2		97.7		93.7		21.9		58.2
65.5	97.3	98.7		78.7	89.5	90		98.2	99.7	99.8		6.73	52.3	51.7
58.5	71.9	80.7		69.9	76.3	73.3		53.9	55.4	53.9		23.1	43.2	42
45.1		67.6		79.6		86.7		52		56.9		9.01		36.4
68.1	87.4	91.2		84.2	81.9	94.3		71.3	96.4	98.3		1.65	31.7	43.6
70.6	93.3			70.5	81.6			63.4	81.6			24.3	35.5
76.2		45.4		92.7		83.8		44.3		78.4		14.6		33.4
81.8		66		86.6		93.7		77.1		93.7		28		57

## Sheet: Fig 6
	IFNg (CD3/CD28)						TNFa (CD3/CD28)						GM-CSF (PMA/I)						IL4 (PMA/I)
pTEFF				3051.08	228.58					782.15	471.46				60.23	527.22					0	0
dTEFF	832	867		451.98			419	72		20.54			218		2.51				0		0
pTEM				9794.66	3529.79	1419.3				2581.68	1972.99	1539.93			1450.3	1346.87	2569.76				628.79	451.49	0
dTEM		3090	3938	11009				1356	3066	2724.6			618		4689.06				56		24.79
dTRM1	6424	3972	5342	10975.7			2103	956	1332	985.49			6350	5242	13625.2				561	1181	296.11
dTRM2	1425	3469	3101	1091.75			660	330	262	116.25			587	3234	727.16				1699	2056
dTRM3	1207	2524	5544	5017.03			609	262	1223	531			539	2552	6536.84				94	608	482.08
dTRM4	1114	1784		2002.29			102	193		57.15			409	1429	2377.5				62	82	66.65

## Sheet: Fig 7
	PFN (CD3/CD28)						GZMB (CD3/CD28)						CD107a					Proportion
																		0	1	2	3	4	functions (median)
pTEFF	6451.46	5459.8								13359.5	6659.73		10.97	24.5				54.5	22	10	9.5	1.5
dTEFF							799	1839		47.79			14.34	15.01	19.11			43.5	24	13.5	10	6
pTEM	3671.18	1520.2	2551.04							19448.1	16849.6	4438.15	26.61	15.68				20	17.5	38.5	12	2.5
dTEM		0	481.05				779	4700	20727	30974			32.28	32.3	21.08	12.5		16	9	25	33	13
dTRM1		0	269.01				7957	8896	20727	18536.4			18.78	35.66	30.21	28.57	19.4	22.5	7.5	14	27.5	29
dTRM2	0	0					2000	4386	10594	2027.11			30.2	63.1	50.34	62.42	36.34	14	11	16	32	20
dTRM3	488.09	0					1850	9058	32535	14942.7			43.22	41.44	56.6	53.88		8	6.5	17.5	39	29.5
dTRM4	159.47	0					3831		15364	10544			30.66	37.3				40.5	12.5	10.5	15.5	18.5

## Sheet: Fig 8
	Caspase
pTN	95.6	98.6	99	98.7
pTEFF	86.9	85	94.3	96.3
dTEFF	73	71.5	65.2
pTEM	73.7	85.8	94.5	95.4
dTEM	83	81.2
dTRM1	59	67.8	34.7
dTRM2	59	66	23.1
dTRM3	54	51.9	55.7	23.7
dTRM4		40.3	24.6

## Sheet: Fig S6
S6B, %	non-pregnant (n=6)						maternal (n=6)
TN	26.4	32.7	39.9	46.4	41.2	34.5	30.2	69.7	15	56.4	23.8	37.8
TCM	1.33	5.4	7.11	6.64	4.2	4.05	4.97	2.61	4.26	3.46	9.86	9.41
TEFF	9.2	39.9	20.8	14.2	15.7	25	42.7	7.16	54.9	20.7	34.6	14.5
TEM	63.1	22	32.2	32.8	38.9	36.5	22.2	20.5	25.8	19.4	31.8	38.3
S6C, %	non-pregnant (n=10)										maternal (n=6)
CD103	0.81	3.99	3.92	0.89	5.83	0.44	2.65	1.4	2.04	1.9	2.89	5.64	2.92	1.43	2.47	3.4	3.68	2.08
CD39	1.4	0.72	2.13	0.91	0.57	0.96	0.21	1.68	1.65	3.57	0.64	1.28	0.94	2.34	1.92	3.32	2.33	3.25
CD69	3.12	1.01	1.4	2.6	1.06	4.17	2	3.18	2.35	1.14	0.72	1.62	0.52	3.21	1.78	0.63	0.62	2.14
PD1	4.92	10.8	7.88	6.13	11.1	9.15	21.5	20.7	15.2	9.26	20.1	19.9	7.54	7.26	2.1	6.81	26.4	16.1
S6D, PFN+	non-pregnant (n=6)						maternal (n=6)
CD8+	50.2	18.5	23.7	19.5	13.7	75.7	18.8	4.31	36.6	16.8	19.9	23.9
TEFF	57.2	36.9	50.6	42.4	45.8	69.9	39.8	46.4	10.3	58.6	43.2	63.8
TEM	47.4	15.9	36.5	28.8	14.3	72.7	7.78	1.75	59.8	21.7	15.1	35.4
S6E, GZMB+	non-pregnant (n=6)						maternal (n=6)
CD8+	21.1	37	36.1	22.9	22.3	29.2	26.1	6.49	33.7	23.2	48.8	23
TEFF	56.4	71.7	80.1	54.1	68.3	60.1	53.5	49.4	9.39	77.3	87.9	63.6
TEM	23	33.4	53	37.5	21.5	35.5	10.2	13.6	55.8	35.2	53.6	34.5

## Sheet: Fig S10
	IFNg (PMI/I)						TNFa (PMA/I)						MIP1a (CD3/CD28)						MIP1a (PMA/I
pTEFF			11248.2	10691.3					1258.29	5448.51						3829.76	460.81				3180.49	6819.6
dTEFF	13910		1137.61				6741		207.69				224	1558		9.58			14227		8.71
pTEM			10813.5	9539.38	9828.77				5300.36	5582.31		8235.91				15217.1	2458.25	5903.2			9265.47	10857.9	10707.9
dTEM	14994		10009.1				6873		7040.24					301	2807	8106.76			5994		6612.82
dTRM1	13552	13999	9553.37				6245	6652	7562.82				1472	3389	4252	4258.52			12225	14924	12659.3
dTRM2	14789	13060	11401.5				6189	5163	1041.62				1565	3930	4075	989.65			16118	22262	3926.72
dTRM3	14520	13370	9972.37				4642	6651	8849.14				882	1306	6947	5366.43			7036	19724	11910.9
dTRM4	15938	15202	10128.4				3113	6624	2219.54				444	2508		1592.71			8066	12807	10510.1
	MIP1b (CD3/CD28)						MIP1b (PMA/I						IL13 (PMA/I)						IL17 (PMA/I)
pTEFF				14785.9	5061.9					13291.4	10685.4					0	35.89				0	0
dTEFF	5298	8466		2358.5			2679			2381.48			6			0			0		0
pTEM				11048.2	7758.94	12259				12440.8	14765.1	15033.1				302.47	664.93	263.36			30.45	388.85	45.9
dTEM		5032	10867	17567.4			16719			8771.58			497			44.85			25		231.47
dTRM1	7415	9184	15633	8792.3			17986	13892		17986.4			0	320.28		0	137.43		126	9	1108.44
dTRM2	10582	11927	7943	10340.6			3437	12857		19295.5			341	0		54.51			1	35	20.71
dTRM3	3275	8174	13083	15223.7			13541	16537		9675.55			391	0		90.24			41	45	701.97
dTRM4	3111	12122		10126.4			13975	18881		19608.8			80	0		108.6	258.03		26	356	1823.2

## Sheet: Fig S11
	IFNg					TNFa					IL2
pTEFF	14.96	32.2				21.6	31.4				17.98	29.04
dTEFF	26.1	43.9	20.44			24.29	25.84	12.82			41.2	42.2	34
pTEM	54.6	46.05				55.59	55.07				14.2	28.8
dTEM	78	75.9	60.1	60.6		84.21	57.05	57.3	50.3		84.92	74.7	61.4	58.4
dTRM1	44.7	63.1	65.5	64.8	54.7	37.3	60.54	58.28	55.79	53.45	45.1	75.3	74.3	65.9	57.61
dTRM2	69	82.1	79.2	56.1	51.5	76.96	73.18	65.23	50.5	49	87	78.7	74.3	46.8	41.06
dTRM3	79	74.3	63.6	83.8		68.3	64.6	86.96	72.01		82.6	62.96	92.69	89.7
dTRM4	49	34.51				50.21	30.38				53.08	40.2
	0 functions					1 function					2 functions					3 functions					4 functions
pTEFF	71			38		16			28		6			14		6			18		1			2
dTEFF	38	49	38	51		24	22	24	28		17	9	17	10		15	12	15	8		6	8	6	4
pTEM	29			11		21			14		25			52		23			21		3			2
dTEM	8	23	27	9		5	9	9	11		14	25	25	27		45	33	33	37		27	10	6	16
dTRM1		10	36	5	35		6	7	8	9		14	13	14	14		32	26	29	26		38	20	43	15
dTRM2	5	35	23	13	14	11	6	9	12	14	14	12	16	25	20	35	33	32	29	28	35	14	19	20	24
dTRM3	9		16	2	7	7		8	4	6	15		17	19	18	35		36	42	42	35		23	33	26
dTRM4	36	45				9	16				12	9				25	12				19	18
